# Supplementary material for: Metabolomics Reveals Lysinibacillus capsici TT41-Induced Metabolic Shifts Enhancing Drought Stress Tolerance in Kimchi Cabbage (Brassica rapa L. subsp. pekinensis)
Source: Metabolites. 2024 Jan 25;14(2):87. doi: 10.3390/metabo14020087 (PMC10890545; doi:10.3390/metabo14020087)
Supplement: Supplementary file 1 [file metabolites-14-00087-s001.zip]

Archive with 2 entries (2 files):
- metabolites-2745524  - Metabolites_Supplementary data_table.xlsx
- metabolites-2745524 - Metabolites_Supplementary data_Figure.pdf
