# Supplementary material for: Metabolomics Reveals Lysinibacillus capsici TT41-Induced Metabolic Shifts Enhancing Drought Stress Tolerance in Kimchi Cabbage (Brassica rapa L. subsp. pekinensis)
Source: Metabolites. 2024 Jan 25;14(2):87. doi: 10.3390/metabo14020087 (PMC10890545; doi:10.3390/metabo14020087)
Supplement: Supplementary file 1 [file metabolites-14-00087-s001.zip › metabolites-2745524 - Metabolites_Supplementary data_table.xlsx]

## Sheet: Cover
Supplementary Materials
Metabolomics Reveals Lysinibacillus capsici TT41-Induced Metabolic Shifts Enhancing Drought Stress Tolerance in Kim-chi Cabbage (Brassica rapa L. subsp. Pekinensis)
Tae Jin Kim1, †, Ye Ji Hwang1, †, Young Jin Park2, Jong Sung Lee2, Jae Kwang Kim2,* and Mi-Hwa Lee1,*
1 Bio-resource Industrialization Center, Nakdonggang National Institute of Biological Resources, Gyeongsangbuk-do, 37242, Republic of Korea
2 Division of Life Sciences, College of Life Sciences and Bioengineering, Incheon National Univ., Incheon, 22012, Republic of Korea
Corresponding authors.
*E-mail address: kjkpj@inu.ac.kr (J.K.K.)
*E-mail address: blume96@nnibr.re.kr (M.H.L.)
† These authors contributed equally to this work.
1. Table S1. Pubchem CID of metabolites and unit variance (UV) scaling transformation data of metabolites in TT41 strain
2. Table S2. Composition and content (ratio/g) of hydrophilic compounds in Kimchi cabbages
3. Table S3. Composition and content (µg/g) of terpenoid and policosanol compounds in kimchi cabbages
4. Table S4. Composition and content (µg/g) of glucosinolate compounds in kimchi cabbages
5. Table S5. Loadings of the variables in the principal components
6. Table S6. Loadings of the variables in the OPLSs
7. Table S7. Composition and content (ratio/g) of hydrophilic compounds in TT41 strain
7. Table S8. Loadings of the variables in the principal components

## Sheet: Table S1
Table S1. Pubchem CID of metabolites and unit variance (UV) scaling transformation data of metabolites in TT41 strain
Metabolites name	Pubchem CID	Con	PEG
Pyruvic acid	1060	-0.849293	0.849294
Lactic acid	612	-0.877728	0.877727
Alanine	5950	-0.782868	0.782868
Oxalic acid	971	-0.530425	0.530426
Glycolic acid	757	0.271429	-0.271431
Valine	6287	0.889401	-0.8894
Serine	1176	-0.894271	0.894271
Ethanolamine	5951	-0.888776	0.888777
Phosphoric acid	700	0.111046	-0.111045
Leucine	753	-0.553295	0.553295
Isoleucine	1004	0.237221	-0.237221
Proline	6106	0.902209	-0.90221
Glycine	6306	0.263487	-0.263486
Succinic acid	145742	0.277681	-0.277682
Glyceric acid	750	-0.879558	0.879557
Fumaric acid	1110	-0.872707	0.872708
Threonine	752	0.59095	-0.59095
beta-Alanine	444972	0.901995	-0.901997
Malic acid	6288	-0.102786	0.102787
Aspartic acid	239	0.912296	-0.912296
Methionine	525	0.442849	-0.44285
Pyroglutamic acid	5960	-0.359447	0.359448
GABA	6137	-0.302835	0.302837
Phenylalanine	7405	-0.331174	0.331173
Xylitol	119	-0.084157	0.0841578
Putrescine	151152	-0.893449	0.893447
Shikimic acid	5862	0.904295	-0.904295
Citric acid	33032	-0.907791	0.907791
Quinic acid	6140	0.331942	-0.331941
Fructose	439195	-0.805155	0.805156
Mannose	6267	-0.488882	0.488883
Galactose	1045	-0.0566297	0.0566307
Glucose	5961	-0.431097	0.431097
Mannitol	8742	-0.620694	0.620692
Inositol	311	-0.906265	0.906264
Sucrose	6508	-0.855067	0.855067
Tryptophan	5984	-0.874878	0.874877

## Sheet: Table S2
Table S2. Composition and content (ratio/g) of hydrophilic compounds in Kimchi caggabes
Metabolite name	(-)Con	(-)Con	(-)Con	(+)Con	(+)Con	(+)Con	(-)TT41	(-)TT41	(-)TT41	(+)TT41	(+)TT41	(+)TT41	(-)CS9	(-)CS9	(-)CS9	(-)TSJ7	(-)TSJ7	(-)TSJ7	(-)Con	(-)Con	(-)Con	(+)Con	(+)Con	(+)Con	(-)TT41	(-)TT41	(-)TT41	(+)TT41	(+)TT41	(+)TT41	(-)CS9	(-)CS9	(-)CS9	(-)TSJ7	(-)TSJ7	(-)TSJ7	(-)Con	(-)Con	(-)Con	(+)Con	(+)Con	(+)Con	(-)TT41	(-)TT41	(-)TT41	(+)TT41	(+)TT41	(+)TT41	(-)CS9
Day	0day	0day	0day	0day	0day	0day	0day	0day	0day	0day	0day	0day	0day	0day	0day	0day	0day	0day	1day	1day	1day	1day	1day	1day	1day	1day	1day	1day	1day	1day	1day	1day	1day	1day	1day	1day	3day	3day	3day	3day	3day	3day	3day	3day	3day	3day	3day	3day	3day
Pyruvic acid	3.52448	3.57619	2.96338	3.41985	2.74036	3.49321	5.26756	4.27163	4.25556	4.48551	4.37707	2.95971	3.7621	4.27343	2.88567	3.49368	2.94622	3.54333	4.59932	4.83312	4.87101	4.63003	5.0435	4.50109	3.52602	3.85573	3.19441	4.43511	4.30979	4.19088	4.73372	5.1753	5.05311	5.57654	4.82909	5.61217	1.29331	1.09255	1.19194	3.18959	3.52934	3.31859	2.20963	2.41771	1.97584	3.31304	3.20315	2.84056	2.02107
Lactic acid	1.75384	1.73681	2.02863	1.61705	1.77498	1.59469	1.56396	1.89255	1.25712	1.91753	1.65041	1.73446	2.06942	1.61254	1.54853	1.89841	1.71789	1.87054	1.19944	1.28035	1.63616	1.17194	1.45804	1.42568	1.85862	1.60749	1.64345	1.43495	1.29401	1.95383	1.60434	1.48776	1.44216	1.84628	1.33403	1.39573	1.63235	1.69584	1.83484	1.57856	1.56479	9.44962	1.19851	1.12458	9.28351	1.25838	1.79747	1.43937	1.53318
Alanine	57.0531	50.7824	49.3512	40.5791	37.6531	39.0205	31.6681	36.0588	28.3769	30.4985	28.6103	22.6317	23.0588	21.6256	29.6338	33.3363	37.4245	36.8051	34.4964	42.9934	35.7267	20.4393	18.3436	23.3396	26.4272	27.5379	26.9149	26.8567	22.8307	35.3825	34.6959	26.305	24.8672	35.8692	17.3978	16.6184	15.1281	15.604	14.171	15.5556	16.2865	16.4319	12.3398	9.53083	10.1416	10.7313	11.1404	10.1613	15.3943
Oxalic acid	4.33676	4.11519	5.24509	3.86294	4.74419	4.2517	4.65725	5.61297	4.27233	5.06736	4.19753	5.19001	6.95014	5.47786	5.58558	6.03106	5.99673	6.0975	4.03156	3.48786	5.38517	4.1405	4.3322	5.04165	8.31592	6.86775	6.8848	6.13971	5.06345	7.17593	7.77293	6.60921	6.7056	5.92321	5.21794	6.10074	5.23367	6.37654	5.67144	7.88638	8.11463	7.39761	5.65014	5.25019	6.43732	6.85141	8.85783	7.32465	8.43395
Glycolic acid	0.443983	0.447021	0.443422	0.277522	0.189054	0.208184	0.337795	0.2813	0.28345	0.276354	0.299896	0.195778	0.553042	0.449539	0.363346	0.26635	0.230349	0.298726	0.348842	0.322672	0.411546	0.267537	0.273519	0.273193	0.296639	0.257056	0.197642	0.478126	0.394016	0.504913	0.447484	0.448266	0.481798	0.429249	0.364125	0.410785	0.473598	0.47684	0.465897	0.592949	0.630077	0.543671	0.389488	0.410006	0.423859	0.522968	0.596668	0.543009	0.410063
Valine	15.846	12.6487	9.36955	12.2596	5.85467	10.8846	3.9049	8.75247	4.59663	5.17841	6.14241	4.89851	1.02668	1.37429	5.48036	2.18537	1.9526	3.46864	25.9225	27.836	25.0376	4.16253	4.06343	2.16558	1.88245	1.87397	1.68129	5.48409	4.78206	3.46199	2.7439	2.9231	3.16006	2.30178	2.90044	4.51971	87.1697	77.1644	79.6624	0.681417	0.516743	0.553182	11.8306	10.8231	11.4319	0.879003	0.95123	0.815469	18.9678
Urea	5.74104	4.99585	5.07156	4.31086	3.52877	3.80192	4.53002	4.46651	3.38243	3.69824	3.6572	4.42452	4.34095	4.26994	4.08654	3.49854	4.01232	4.05848	4.59371	4.4485	4.8466	3.43768	3.53124	3.57019	4.54603	4.97087	3.79252	3.46258	3.84889	5.47349	3.60022	3.55005	3.45673	4.38125	3.20195	3.62469	4.16873	4.66409	4.66658	3.89006	4.04922	3.72648	3.06601	3.20355	3.63213	3.51338	4.19619	3.73351	4.09768
Serine	25.3061	29.8373	29.5389	30.1372	32.6455	32.3783	25.2353	39.5232	30.2544	36.2959	39.0358	40.3588	24.0632	23.4877	25.9032	19.5044	17.0878	19.0696	21.6659	19.5506	23.4889	26.5247	25.8143	22.514	20.216	18.1062	18.632	19.108	17.2799	18.7919	16.4889	16.4163	16.6926	18.2977	18.2645	17.7111	14.1591	14.1118	14.9524	23.1101	23.9652	21.6694	16.0788	13.6268	13.3602	21.2164	17.2895	19.5479	13.4036
Ethanolamine	75.6879	59.5525	60.1439	54.2166	53.3375	57.6492	63.2435	64.8635	53.5566	68.09	61.2779	53.561	70.1652	64.2466	73.0527	73.7509	77.2078	78.7268	70.1086	61.2357	67.0821	57.376	62.3083	67.193	85.017	83.7865	83.0291	62.0787	62.6756	85.9756	82.3195	67.7412	76.6733	85.253	64.4915	56.3905	85.5435	71.9009	78.3669	54.913	55.2111	52.5804	47.5708	47.8214	48.503	52.6975	71.0278	58.4375	59.7137
Glycerol	127.298	121.162	125.659	106.043	109.521	111.516	106.403	123.002	96.9818	129.396	111.329	111.592	105.229	95.6483	120.682	110.054	105.721	115.802	122.687	121.036	136.227	102.149	112.568	111.72	124.718	115.561	123.136	117.363	110.096	143.371	122.973	111.897	114.44	133.271	105.854	104.659	121.265	108.398	119.066	42.7512	43.4697	38.9271	41.0501	40.6803	40.7786	42.8727	51.7353	46.8705	55.6611
Phosphoric acid	323.751	340.816	368.179	283.659	243.973	264.043	313.807	389.148	273.308	283.789	275.011	257.465	366.76	356.052	336.897	329.154	331.02	329.974	251.318	228.408	310.518	197.349	216.272	219.724	366.552	334.875	286.463	280.896	264.128	383.953	274.475	273.484	267.67	303.872	230.185	273.464	278.559	361.546	342.592	255.95	258.573	234.013	268.342	256.705	325.044	255.082	311.608	274.652	353.953
Leucine	78.8129	17.1623	19.2467	12.7397	8.19706	7.34287	11.7289	2.8905	4.04019	5.08802	1.54201	1.02688	1.01133	1.14227	2.79116	42.911	67.4334	51.0524	56.4962	93.7427	67.3286	1.36163	2.0354	7.36493	55.8746	69.8898	66.8534	28.8824	43.6518	91.24	79.5044	46.2044	43.0469	88.8629	12.1096	14.0034	193.853	158.565	177.385	0.119723	0.120935	0.11154	2.44106	4.86188	5.54653	0.15185	0.778616	0.257372	45.8106
Isoleucine	69.3645	25.6183	27.1479	23.6474	16.2888	17.8943	23.786	7.00935	10.0257	13.1355	4.12822	2.34622	2.88072	2.86508	5.15026	49.1896	63.8159	56.8665	72.1072	99.7952	89.1539	4.76562	7.53517	20.7171	57.909	64.5046	59.7184	46.71	60.4475	85.7853	81.476	60.4631	59.2213	77.2897	23.8815	26.711	178.042	168.309	173.909	1.19985	1.02136	1.07133	15.6168	26.0178	30.3464	1.47361	8.3227	2.6286	81.2705
Proline	77.4511	22.4112	28.8581	38.5121	19.4783	24.6811	23.0253	5.12488	8.08804	22.0043	6.95728	3.24733	1.98392	1.83008	2.2967	26.9383	36.3346	30.6423	195.101	269.802	240.304	4.3861	7.29784	24.4939	59.7046	68.5309	63.1987	41.2977	54.3486	99.6224	51.2068	34.5912	30.7315	52.9702	11.8382	13.4149	883.117	804.826	857.624	1.98237	1.36027	1.4624	85.4368	148.279	178.616	3.84468	35.4967	7.79014	393.416
Glycine	106.093	87.5015	88.5042	98.8962	92.7487	105.91	98.9346	103.98	86.2051	91.528	73.3247	70.8987	56.3966	57.1331	65.1762	103.683	100.111	108.614	116.89	126.728	135.482	134.994	151.129	149.881	92.0802	95.3455	88.7596	105.914	106.453	119.291	140.369	129.313	127.527	126.115	94.6885	95.0397	93.0437	84.122	89.6962	198.744	208.473	189.929	108.293	117.734	111.858	125.669	146.665	126.103	128.483
Succinic acid	222.151	212.789	220.423	155.915	154.097	171.511	194.674	229.672	181.302	167.102	161.451	135.715	292.641	259.675	323.647	233.633	226.713	241.149	191.333	172.836	197.176	154.835	161.942	157.142	196.043	181.527	173.437	178.525	168.083	215.667	222.688	203.802	237.586	215.901	211.853	194.932	239.725	239.435	242.261	303.336	288.236	286.93	209.093	211.958	216.899	257.641	302.238	274.299	289.842
Glyceric acid	37.658	32.4823	31.9928	29.2236	27.1611	32.3723	29.3965	31.5845	26.1327	31.5314	30.0252	26.6131	38.8501	39.8602	46.0764	23.7626	22.4375	25.5687	33.5293	34.8347	34.9877	30.431	31.3687	29.6095	34.6044	31.8663	33.2159	49.5992	49.9904	49.935	32.4055	30.9857	32.4402	33.5519	28.9423	28.528	17.2619	27.2512	18.8811	25.5166	26.5707	26.1732	25.603	24.7894	28.5907	30.9386	30.5619	29.4823	23.9333
Fumaric acid	22.5935	22.0451	20.6339	15.5741	15.1864	18.9438	23.3411	28.1953	21.214	21.0809	20.0887	15.1852	32.4169	31.5048	38.3072	22.1738	23.7421	26.9509	24.1699	24.4393	26.2324	27.1217	27.3534	25.7499	23.6371	21.9744	20.6594	30.5659	29.5893	35.9878	35.9758	33.8259	39.844	33.4162	31.6063	30.5244	21.0164	23.0071	21.6429	31.9449	30.1587	29.7232	25.1728	26.3835	25.1027	28.0365	29.7718	29.0075	25.3997
Threonine	16.4789	14.6851	14.8047	15.6077	14.0589	16.6648	15.25	16.5089	13.5557	16.7698	15.1063	13.6331	7.70663	8.00713	9.89456	13.8788	13.246	14.9049	19.381	19.4221	21.3587	14.2596	15.007	14.9539	15.7033	15.5059	15.0725	16.4564	15.9752	17.5073	15.0146	14.2156	14.3985	15.7263	13.1275	13.197	21.0382	21.4167	21.7663	8.34519	8.5247	8.38136	13.1931	12.2478	12.6641	7.92627	8.90122	7.94423	16.5041
beta-Alanine	1.56477	1.38916	1.37058	1.27044	1.01459	1.382	1.10406	1.2834	1.0137	1.31964	1.47569	1.03276	1.28501	1.27804	1.71871	1.21521	1.26453	1.302	1.64371	1.4065	1.45739	1.2339	1.2356	1.21702	1.3414	1.2825	1.16383	1.18834	1.11345	1.27933	1.26375	1.20803	1.43146	1.31074	1.15867	1.15487	4.19454	4.33472	4.31197	2.26599	2.24304	2.26903	2.5889	2.35513	2.43429	2.16936	2.48118	2.2692	3.50671
Malic acid	377.542	363.332	400.086	293.173	294.728	307.593	333.437	392.082	300.522	311.653	290.752	261.471	496.118	444.386	483.884	347.609	333.222	360.513	336.597	318.821	378.887	272.135	299.939	291.296	364.724	334.439	336.459	374.92	349.42	460.936	407.611	378.069	392.644	416.596	353.999	356.957	442.35	450.919	453.699	480.669	479.165	447.758	377.67	392.624	415.141	411.49	481.343	431.817	500.728
Aspartic acid	44.236	42.283	41.9833	35.8702	34.5443	38.3714	43.7216	48.9083	39.0182	40.5626	37.6756	32.7518	37.1838	36.4415	37.0907	47.8464	46.7555	51.3023	40.3269	36.4005	41.5348	35.582	38.1208	37.8956	38.1873	36.1335	35.0998	36.6802	34.5344	39.7413	42.8173	39.887	41.3445	41.7794	34.9714	34.0651	36.2862	36.4517	36.7834	29.7683	30.9009	29.3721	32.2038	32.0491	31.2686	28.2762	31.0164	28.4354	33.6681
Methionine	15.6846	15.2061	11.0353	13.7538	15.3382	20.5062	20.0954	23.1036	19.3086	18.4666	13.7531	8.67043	5.9905	8.15213	20.0938	18.4961	15.7086	18.567	27.5491	31.2868	23.9188	17.3012	17.711	16.0572	11.4017	12.8954	14.6051	24.6493	21.6609	15.3987	19.5705	18.2096	20.2402	18.2419	18.44	17.9225	9.46593	7.38519	8.82185	1.65758	1.76615	1.40799	3.33556	3.34767	2.65027	1.93993	1.76743	1.69912	3.68509
Pyroglutamic acid	117.366	116.176	115.195	130.54	106.39	151.132	148.935	156.021	149.111	185.509	183.846	137.843	182.652	180.14	193.175	161.233	142.916	173.86	245.703	206.079	250.272	183.701	200.703	190.697	193.871	189.811	168.435	228.239	215.478	236.676	247.232	255.14	269.056	231.622	235.178	252.497	252.605	253.927	263.174	270.211	276.21	251.555	254.214	238.536	263.362	256.443	289.849	269.511	296.24
GABA	7.86185	9.59825	8.08862	3.33599	2.46239	3.87223	4.83277	5.29081	3.5999	4.03243	3.62632	3.66084	12.1159	13.0815	20.3628	2.8965	3.36569	2.89577	24.0019	19.9554	17.8391	5.77823	5.44643	6.19086	10.8173	9.78251	9.99597	24.3369	23.8614	25.0446	9.87569	9.96021	10.2083	11.5422	12.609	10.4335	13.2505	14.5307	12.8484	3.56666	4.10503	3.44313	6.47999	4.31625	7.4186	3.09709	3.56186	3.7595	8.28075
Threonic acid	5.30605	4.96893	4.64085	3.79572	3.47011	4.13174	4.23576	4.98489	3.91168	3.93617	4.06852	3.27175	6.33286	6.3829	6.79906	4.07722	3.93035	4.23061	5.41119	4.67941	4.9772	4.51358	4.56787	4.37227	4.17727	4.02574	3.6809	5.13465	5.27172	5.57297	5.50523	5.04733	5.22782	5.05811	4.76619	4.70247	7.41843	7.9871	7.91831	9.04769	9.6241	9.56573	7.76214	7.9408	7.95235	8.31534	8.46525	8.32918	9.17826
Cysteine	0.687304	0.634424	0.614358	0.636576	0.596764	0.684737	0.748894	0.674514	0.636195	0.693737	0.602262	0.519237	0.461545	0.500448	0.396813	0.690729	0.562882	0.721858	0.91637	1.04376	1.00992	0.803116	0.849093	0.813427	0.753299	0.696135	0.727403	0.819216	0.805347	0.749545	0.721749	0.698191	0.721013	0.830707	0.768081	0.769983	0.765572	0.734669	0.815252	0.875754	0.971496	0.897388	0.924054	0.935443	0.84481	0.964562	0.949858	0.87391	0.953803
Glutamic acid	197.37	187.462	192.322	176.135	175.12	191.331	190.668	223.397	168.226	206.82	188.474	170.107	153.472	143.979	155.552	195.471	194.129	206.132	153.821	140.424	155.557	158.747	168.888	169.562	168.255	160.534	160.814	136.128	129.491	151.763	156.848	130.722	145.809	160.259	119.851	102.819	111.652	114.371	104.1	104.772	112.272	111.046	112.273	103.636	98.3135	100.765	106.318	95.4599	90.6935
Phenylalanine	87.4258	74.9587	73.7445	74.4292	70.4358	83.603	81.9716	94.1684	73.7752	71.8046	61.7719	56.4403	35.913	38.1553	55.5848	79.4306	77.3341	88.1992	91.7588	95.9951	100.683	68.4105	69.1343	67.8487	70.7261	70.6624	68.8885	79.2809	78.5677	78.9497	79.0829	75.2399	77.3466	80.7272	65.4183	66.0272	91.255	79.0735	87.7024	13.4858	13.6659	13.1429	18.539	18.8696	15.7704	11.8518	11.1479	10.9865	29.4768
Arabinose	42.1008	35.0325	31.9434	31.9131	23.3969	30.0346	31.2722	29.6072	28.3124	33.8084	29.2138	27.3317	19.5492	20.4644	24.8431	25.4783	22.3756	27.8922	41.7371	38.7557	39.3732	27.8212	29.3375	27.2841	28.2794	25.7984	22.9266	31.9043	31.8399	34.6509	23.7689	24.5577	25.9416	25.6314	24.2235	24.6961	21.8807	20.478	22.0849	5.05631	4.84947	4.78961	8.72488	7.83467	7.37507	5.50143	5.25693	5.5298	8.24712
Asparagine	21.9207	18.2876	17.8477	17.7222	15.1169	19.3657	13.497	16.6744	11.4952	10.3763	10.8783	7.92512	5.63652	5.48793	8.32105	11.6349	13.2461	12.7692	10.7959	11.0539	9.59377	7.0306	6.78216	7.01125	9.45239	9.67286	8.9147	6.56344	6.06133	7.07602	5.66033	4.20953	4.72356	6.40016	3.87941	2.54654	4.40135	5.09987	3.92357	1.24726	1.25754	1.30049	2.29248	1.86081	1.70409	1.27836	1.10067	1.05969	2.05445
Putrescine	10.7768	9.49792	9.33683	8.99334	8.16154	9.79828	5.23054	5.7983	4.43743	5.23266	6.21896	4.35621	11.6021	10.7864	12.2003	5.00772	4.89742	5.24592	11.6183	12.7371	13.397	6.68596	6.91834	6.59094	6.92004	6.60168	6.64399	8.91108	9.25361	8.47019	10.3331	9.72196	10.5073	8.65903	8.49719	7.85502	7.81941	7.5226	8.06474	15.6797	16.3218	15.2953	16.4567	15.8699	14.0715	15.795	16.8959	14.8864	24.59
Glutamine	68.1325	62.3713	60.7403	62.0041	54.5962	62.6545	45.08	54.2704	37.202	38.0125	41.3331	28.2453	26.8776	23.6774	30.1459	39.9144	40.587	40.1369	38.8306	40.8044	38.0973	31.0694	31.3047	32.6526	33.8867	30.7987	30.7102	23.7609	21.5836	29.662	27.1032	19.6702	21.5356	32.9315	20.0291	13.3778	26.8039	30.4661	23.1259	13.2905	13.7554	13.9659	14.6751	12.2782	13.2631	10.8543	13.4872	10.4493	19.1749
Shikimic acid	11.8353	10.0305	9.40838	9.32444	8.26382	10.3853	10.5267	11.3259	9.80763	10.3543	11.3254	8.40358	8.52133	7.91869	10.8757	10.6091	8.7652	9.31976	11.0767	9.88957	10.1625	11.5776	11.1217	11.1713	12.5622	10.3019	9.65238	9.13592	8.9265	9.10496	10.2831	10.5431	11.9351	10.5481	10.3505	8.96733	6.57995	6.07266	5.81393	12.1098	12.533	12.1865	9.37012	9.00845	8.09854	10.5277	10.3053	10.2898	8.28015
Citric acid	162.713	166.945	174.61	138.303	134.727	134.113	161.823	171.564	141.317	149.408	125.524	130.862	196.971	179.487	155.821	180.65	167.607	178.769	156.142	132.543	167.954	122.502	131.526	130.397	148.009	133.626	131.928	152.348	143.21	179.107	192.522	183.99	184.345	184.248	161.164	160.078	135.491	136.732	138.881	172.321	176.5	162.809	123.585	121.344	125.466	158.05	188.58	162.42	145.579
Quinic acid	19.6788	18.5856	17.8381	21.8472	15.9947	23.8437	19.4374	24.7152	18.3085	23.8492	31.3197	17.892	21.8496	21.5563	45.047	14.1397	14.7911	16.9754	20.631	18.9852	22.0442	22.9643	22.9045	21.3608	18.2913	19.8101	16.1648	21.098	20.1596	22.8155	21.4693	19.4871	23.3088	22.875	18.1174	18.2154	16.0635	17.538	16.5614	27.0296	30.0135	24.9274	14.0563	14.6002	11.6384	21.6248	25.2676	23.7133	17.1871
Fructose	647.335	617.98	691.398	636.572	553.698	601.644	496.448	539.619	438.801	721.232	753.879	596.263	688.854	629.525	643.432	380.131	334.544	377.469	661.83	608.993	703.119	500.461	561.237	550.832	624.06	544.526	554.459	688.379	637.141	808.965	507.558	496.538	500.24	611.543	539.45	547.085	730.231	732.464	748.285	829.088	824.592	785.985	731.35	740.768	757.773	792.788	951.983	829.056	873.662
Mannose	10.259	9.41008	9.00941	9.02751	5.36368	12.9388	8.19483	12.3195	7.28828	8.87546	9.19521	6.68333	8.13383	7.88861	8.10084	6.20358	7.8524	6.62144	11.754	10.638	11.2803	7.00156	7.83867	6.99715	7.26177	6.00921	10.2902	10.0755	9.22329	10.4724	6.96202	8.02022	9.19485	6.79133	7.62057	7.88038	4.30504	5.72194	5.1356	3.95642	3.71623	3.63755	6.20445	4.95672	6.47197	4.38828	4.72576	4.45773	5.3563
Galactose	66.6507	61.8568	65.1482	59.6238	54.4426	58.7713	62.6974	63.2517	56.0991	69.1546	59.2324	57.7513	54.0158	54.4072	57.4733	53.9836	44.8216	57.2189	69.3793	68.3153	79.8988	54.2573	59.4429	58.7114	61.8536	57.1791	57.2786	67.4382	63.8422	77.5094	60.9979	62.4105	62.5432	67.1886	58.0766	61.038	55.008	51.3861	55.4991	4.18826	7.17049	3.78344	12.9973	12.3976	11.374	5.31922	4.93846	5.4052	20.7602
Glucose	330.986	323.65	383.151	335.219	291.674	298.432	276.686	284.907	246.668	394.589	365.168	335.35	392.747	355.172	314.153	222.199	179.838	216.796	336.035	315.691	387.633	253.192	313.425	303.738	355.573	295.111	296.337	334.935	299.287	443.574	271.761	273.082	275.479	316.478	272.094	293.152	356.18	380.588	409.655	396.571	385.711	365.554	316.549	309.551	339.01	361.239	459.162	400.395	431.721
Lysine	57.803	15.1201	11.867	53.4226	9.8033	56.4436	54.5428	62.8223	48.7701	54.9793	48.1998	44.4161	5.15298	24.4479	35.402	53.3405	50.9286	58.796	11.9689	60.5318	68.3718	8.91837	9.50673	9.4723	53.552	10.2022	50.0019	57.5914	11.438	18.2697	10.4448	10.3046	10.1345	56.0879	45.9753	47.1467	27.7684	6.2645	28.3469	2.03282	2.93885	1.87253	0.91126	3.17406	0.735329	0.607801	2.03346	0.574704	3.89163
Mannitol	11.8065	51.0982	53.6593	10.5337	49.2108	11.1575	10.8411	12.2666	9.73311	10.9016	9.57585	9.01345	23.7636	5.73847	7.14348	10.1892	9.6966	11.1681	58.2515	11.7934	13.4766	45.3032	47.5043	47.8663	10.3284	53.68	9.9718	12.1849	54.8554	59.7652	53.55	52.3242	51.8525	11.74	9.36366	9.73164	6.11233	25.5939	6.25264	3.11648	3.05707	2.7057	7.0868	7.03542	4.66078	3.30743	2.84227	3.16011	9.80114
Tyrosine	81.2518	70.1626	71.8417	70.1575	66.2431	76.352	75.8026	85.7993	66.6151	66.3314	56.5022	52.9637	29.7717	32.08	46.7472	72.4568	71.299	82.3952	88.0121	99.1834	103.56	55.9654	58.3735	58.6571	65.5676	65.7405	61.6834	78.7568	78.1516	81.1446	75.9247	72.5793	75.5242	80.695	63.9449	67.122	64.745	59.982	64.145	8.84164	8.66639	7.95399	13.1396	14.6855	12.4856	6.79763	6.4628	6.45917	25.8485
Inositol	151.042	141.252	156.227	157.357	151.707	161.339	131.31	156.524	118.208	185.618	174.03	160.697	125.261	115.574	127.621	99.6109	93.8605	103.255	155.857	144.03	174.775	127.392	142.915	141.734	152.787	139.631	143.556	143.24	132.505	167.639	116.245	109.52	111.063	134.582	112.039	112.368	218.827	218.859	226.829	146.168	144.838	136.123	149.778	145.635	156.604	141.456	162.76	143.929	196.2
Ferulic acid	1.83273	1.76441	1.8157	1.72538	1.73351	2.08296	2.17262	2.46012	2.09546	1.97204	1.667	1.49624	1.89726	2.01172	1.64476	2.0165	1.82731	2.14036	2.42289	2.69868	2.80674	2.52241	2.58311	2.53775	2.80127	2.46729	2.66584	3.09542	3.00587	3.21924	2.6475	2.50568	2.54918	2.79515	2.35162	2.3153	1.93982	1.93841	2.0416	1.75348	1.86939	1.79726	1.65089	1.74895	1.6729	1.97099	2.25886	2.05094	2.25296
Tryptophan	3.80373	2.86625	2.69501	2.81198	2.70337	3.63358	3.20589	4.06297	3.03926	2.60828	2.425	2.00248	1.57733	1.67158	2.6313	3.52829	4.29568	4.86099	6.18324	7.49033	6.5224	4.07882	4.03208	4.22508	4.72501	4.96909	4.95303	5.42376	5.51823	5.74461	5.88167	5.34384	5.74821	6.31039	4.30341	4.42486	19.8144	16.2885	18.1321	1.62132	1.11288	1.03693	1.98819	2.19579	1.71185	0.725829	0.675246	0.610646	4.88168
Sinapinic acid	7.20845	7.36219	7.73492	7.84938	7.98877	9.62336	9.01154	10.7201	8.39354	10.3715	9.66361	8.28122	7.88907	7.94402	8.437	8.92688	8.29587	9.64419	9.9708	10.8379	11.3874	9.57057	10.0901	10.0199	10.3858	9.21552	9.34745	10.883	10.4771	11.6886	10.6234	9.94952	10.5595	10.934	9.35034	9.53289	8.93528	8.78133	9.39617	6.98713	7.09419	6.52593	6.13296	6.57679	6.27101	6.87523	7.83991	6.91812	8.11702
Fructose-6-phosphate	0.37161	0.426598	0.378636	0.347541	0.181919	0.248158	0.417201	0.375688	0.335118	0.358241	0.678473	0.258038	0.861081	1.03599	0.560358	0.264416	0.240102	0.309291	0.357977	0.356859	0.321861	0.305634	0.341696	0.336548	0.317054	0.280025	0.237729	0.383564	0.349829	0.388168	0.286506	0.28208	0.299636	0.327614	0.288273	0.33015	0.460432	0.685307	0.593036	2.53799	2.67943	2.72008	2.07727	1.71111	1.96107	2.14651	2.44986	2.31532	1.71292
Glucose-6-phosphate	0.427378	0.445657	0.424126	0.340562	0.139278	0.183928	0.336945	0.270801	0.273709	0.292853	0.469926	0.211125	1.31653	1.63363	0.795165	0.180625	0.13864	0.198366	0.526929	0.529746	0.470578	0.318418	0.372124	0.364701	0.295098	0.256702	0.210586	0.496268	0.476423	0.633394	0.265102	0.277856	0.299578	0.374762	0.300382	0.374303	0.543941	0.840072	0.745449	4.41128	4.6032	4.57549	2.99773	2.68474	3.04147	3.78061	4.30197	3.87562	3.13071
Sucrose	12.662	31.2307	10.946	5.87303	4.74592	14.038	6.85856	11.6669	3.85089	13.3417	9.52629	21.0822	22.6789	38.7848	29.5779	4.12392	5.19227	4.47414	28.0165	38.5931	19.6968	14.4886	12.1516	27.0793	8.50174	6.04311	10.2124	11.1867	12.8083	23.8903	5.15883	2.53907	3.14043	7.47019	7.42306	8.00826	90.9306	164.567	85.0882	163.638	163.403	149.68	186.273	142.26	235.926	130.222	165.147	136.869	203.603
[truncated: 41 more columns]

## Sheet: Table S3
Table S3. Composition and content (µg/g) of terpenoid and policosanol compounds in Kimchi caggabes
Metabolite name	(-)Con	(-)Con	(-)Con	(+)Con	(+)Con	(+)Con	(-)TT41	(-)TT41	(-)TT41	(+)TT41	(+)TT41	(+)TT41	(-)CS9	(-)CS9	(-)CS9	(-)TSJ7	(-)TSJ7	(-)TSJ7	(-)Con	(-)Con	(-)Con	(+)Con	(+)Con	(+)Con	(-)TT41	(-)TT41	(-)TT41	(+)TT41	(+)TT41	(+)TT41	(-)CS9	(-)CS9	(-)CS9	(-)TSJ7	(-)TSJ7	(-)TSJ7	(-)Con	(-)Con	(-)Con	(+)Con	(+)Con	(+)Con	(-)TT41	(-)TT41	(-)TT41	(+)TT41	(+)TT41	(+)TT41	(-)CS9
Day	0day	0day	0day	0day	0day	0day	0day	0day	0day	0day	0day	0day	0day	0day	0day	0day	0day	0day	1day	1day	1day	1day	1day	1day	1day	1day	1day	1day	1day	1day	1day	1day	1day	1day	1day	1day	3day	3day	3day	3day	3day	3day	3day	3day	3day	3day	3day	3day	3day
C20-ol	21.4139	22.4094	19.086	21.3926	18.3049	19.0171	21.5923	19.3271	25.8034	28.1838	32.3174	26.3984	34.5559	25.5874	30.5429	18.1335	16.7821	17.0734	25.4526	26.5455	30.1713	20.0098	23.1416	20.6847	27.9645	31.0904	29.7502	29.1797	26.8549	27.2972	22.4823	24.2807	21.5225	32.5414	24.8559	28.3715	27.5902	22.9666	25.2436	16.1861	20.0831	17.8692	20.838	23.6628	18.0797	16.5488	15.6837	14.4802	17.5284
C21-ol	5.80433	7.48258	6.51499	8.84968	7.59806	8.3552	8.38806	7.1756	7.53997	8.7654	8.45454	7.57246	7.69461	7.44168	7.53832	7.17378	6.16829	6.65775	8.24324	7.29932	7.83929	7.09823	7.34654	6.5902	7.56543	7.12345	7.24932	9.54709	7.96277	7.88558	6.95576	6.29418	6.55523	7.77489	6.63538	7.42077	5.72358	5.66113	5.72975	6.03117	6.6531	5.38874	5.93488	5.74705	4.8333	5.89198	5.50903	4.92398	4.56154
C22-ol	54.8287	76.6683	60.6029	65.8888	62.9411	72.1127	69.4138	59.9509	67.8145	87.8246	88.1565	70.7507	86.6277	65.5204	75.5174	53.8295	54.7598	51.9645	89.8644	79.2119	86.0915	78.4619	73.876	71.8998	73.923	80.2444	76.1155	91.4243	73.2093	80.3576	67.0839	64.1271	68.8424	90.0854	69.0393	77.5999	78.1096	66.8639	69.9496	54.3939	56.0551	47.3582	59.4364	73.3249	53.3528	55.5388	52.8282	56.1741	59.1502
C23-ol	9.54656	16.0181	14.7076	19.2237	0.28308	24.911	23.8665	18.0875	19.1896	23.1018	19.3122	17.2818	18.6931	16.7588	16.9157	18.4417	16.6136	16.8129	19.2586	17.853	19.8031	18.5929	17.0641	15.0337	19.5987	19.8694	19.0479	23.2653	19.9906	19.0398	13.1492	16.5631	15.1694	17.4861	17.1675	16.258	12.1745	10.7184	11.8076	12.6383	14.942	10.6392	13.6297	13.3943	8.97549	11.2953	9.20136	9.02424	8.73891
C24-ol	9.78062	11.9394	9.82357	12.9601	11.3871	11.5617	10.7511	9.49303	9.85752	12.1931	12.0938	8.80947	11.0425	9.83687	10.8405	10.3942	9.59156	9.03459	11.0202	11.3283	10.568	12.3595	11.4353	10.6154	11.0908	9.87255	11.1897	11.757	11.6043	11.4175	9.96215	10.2038	10.4175	10.8787	9.6128	9.51379	11.1201	9.96555	10.0082	11.2626	10.4881	10.38	10.1161	9.88235	9.50902	11.5125	11.0356	10.9771	10.1153
C26-ol	401.412	371.866	438.167	435.63	400.729	476.493	505.755	432.295	401.701	448.877	432.398	355.628	426.039	443.876	450.778	528.227	464.663	438.412	475.609	448.117	408.774	520.815	492.734	425.96	448.229	416.877	432.963	585.204	525.923	514.511	526.283	493.68	485.819	467.868	356.975	432.451	476.665	421.584	485.995	399.715	428.435	371.264	502.497	519.44	399.342	467.293	377.744	425.103	404.195
beta-Tocopherol	4.87886	5.74547	5.24124	6.16983	4.91842	5.6557	5.39632	5.15437	5.03861	5.61658	5.58185	4.71338	5.67991	5.78086	5.68914	5.43313	5.16209	4.62826	5.30554	5.5262	5.32139	5.39958	5.2893	4.50758	5.32548	4.99896	5.15448	6.39418	5.85864	5.4818	5.12181	4.70354	5.17567	6.5362	5.65419	5.45453	5.76823	5.43105	5.65089	4.74411	5.16704	4.84615	5.67879	5.4741	5.46215	4.77023	4.8803	4.69267	5.3565
gamma-Tocopherol	4.19363	4.77855	4.81183	5.41436	5.12027	4.974	4.84395	5.04602	4.48404	4.5247	4.96052	4.05657	4.64673	4.88018	4.71063	4.17409	4.36693	3.95352	5.08252	5.30347	5.11655	4.5671	4.58316	4.47535	5.12148	4.34074	4.4082	4.99711	4.79686	4.78825	4.71378	4.97764	3.89096	5.70601	5.00607	5.22884	24.4628	25.5794	25.5468	6.18818	5.96678	6.16223	9.41651	9.59867	8.07041	6.03088	5.56433	5.69898	11.4761
C27-ol	43.0129	56.5606	59.1019	74.1113	25.504	73.3356	83.1023	77.6914	67.3931	81.6297	66.1078	56.896	77.9807	70.6342	67.5389	75.084	65.0152	62.1027	67.7506	64.5596	64.3741	67.5357	65.1019	59.9492	65.3443	57.0655	58.6676	78.3707	72.7216	67.7609	62.4686	56.8386	53.8297	65.5062	57.6261	55.4761	48.0951	48.3646	49.3581	48.6489	48.35	43.3673	49.3067	3.80311	42.3913	44.7111	38.9725	37.4523	38.3793
C28-ol	135.556	139.683	137.998	159.542	130.898	145.201	173.02	144.002	107.508	168.158	146.407	125.011	176.986	130.149	173.688	173.35	166.048	149.506	140.332	163.586	130.27	142.747	154.247	137.82	148.046	144.46	153.075	182.92	167.744	169.266	141.319	161.151	148.961	183.16	130.036	151.248	156.91	149.985	130.044	119.818	110.885	104.591	167.644	159.696	149.4	130.937	114.14	112.984	139.399
alpha-Tocopherol	136.686	154.483	164.838	185.004	163.192	176.065	173.318	146.752	127.76	157.559	178.916	134.121	164.12	151.461	156.969	148.019	154.664	121.818	150.271	154.788	158.873	145.35	149.864	140.09	157.58	128.538	135.827	179.759	167.033	154.786	152.446	140.135	116.713	181.845	126.687	147.814	233.313	225.777	214.157	136.584	133.377	120.938	207.789	187.427	156.423	148.075	127.525	127.923	167.174
Cholesterol	19.4643	24.0525	20.5521	22.1774	20.4396	24.2513	25.5615	23.8671	21.7925	24.3016	25.2615	23.3611	28.0617	25.2651	28.4351	25.0447	24.0518	21.0497	25.9671	27.3727	25.2946	22.1848	25.8727	26.492	21.3738	25.7671	23.7625	29.3384	28.2979	27.5659	30.1477	28.4595	27.5457	29.7745	27.4151	27.6174	27.8036	27.3567	24.913	22.4808	24.6583	26.3567	23.2163	25.9931	21.3643	23.6599	19.2833	20.0989	23.5135
Campesterol	821.331	1059.42	950.381	913.893	864.606	1031.88	1130.29	1028.86	992.894	1090.64	1126.49	991.745	1219.99	1107.42	1055.8	1167.64	1072.64	981.88	1251.68	1237.95	1049.15	1085.32	1156.73	1102.28	1133.83	1189.77	1061.44	1291.86	1299.29	1296.76	1324.53	1407.34	1211.51	1380.94	1127.24	1176.54	1084.3	1012.87	989.268	1023.35	1076.41	987.155	1079.56	1110.08	947.156	1085.29	1000.99	1105.15	974.14
C30-ol	105.434	129.6	109.219	100.319	134.582	159.655	182.05	143.986	142.76	153.775	151.667	122.881	174.653	149.819	185.575	140.956	171.235	130.763	180.44	172.023	124.728	183.054	163.032	140.627	157.547	151.71	146.913	177.886	164.242	169.163	158.475	159.455	157.277	189.614	125.655	157.118	172.199	159.509	166.119	110.393	109.785	116.395	164.595	159.253	151.295	128.307	102.855	111.062	143.879
beta-Sitosterol	993.811	1204.98	1037.84	1185.56	1114.44	1164.65	1217.87	1155.78	1166.31	1391.26	1404.14	1178.81	1278.4	1195.25	1331.27	1340.48	1311.6	1185.33	1444.44	1360.34	1348	1323	1424.35	1279.36	1344.08	1360.15	1315.9	1566.15	1571.13	1433.27	1503.93	1576.01	1504.5	1732.65	1341.44	1457.5	1323.41	1223.83	1269.38	1238.79	1319.92	1200.98	1425.79	1478.06	1299.88	1338.85	1202.96	1266.05	1302.46
Lutein	389.71	411.51	429.01	414.29	432.17	380.55	373.22	392.12	362.62	430.21	381.51	317.26	394.61	371.3	392.62	397.2	379.94	347.37	386.2	416.39	382	433.21	382.13	353.81	371.5	340.6	361.42	409.45	380.69	362.5	366.9	357.08	395.39	400.67	346.14	361.88	394.45	382.03	398.94	397.62	422.58	421.52	442.78	408.16	445.99	428.63	419.74	415.26	415.34
Zeaxantihin	48.89	51.03	53.97	56.19	58.39	51.25	45.48	47.71	44.65	35.66	31.08	26.19	28.39	26.19	27.64	51.94	49.31	44.7	52.46	56.4	50.61	50.57	44.02	39.64	46.45	42.39	44.88	50.22	46.28	44.47	42.95	41.34	46.26	48.08	40.53	42.64	60.37	58.18	60.55	9.42	10.25	10.06	9.59	8.91	9.67	6.71	6.62	6.69	29.3
(13Z)-beta-Carotene	27.5	29.62	33.9	31.87	30.54	31.23	30.36	30.86	30.52	31.39	32.74	27.79	31.83	29.46	31.92	32.86	33.05	28.83	30.48	32.06	28.27	32.5	28.87	26.9	30.76	27.87	29.61	35.7	35.2	29.76	31.08	33.38	33.53	34.48	29.44	32.71	31.97	33.48	33.15	30.49	33.11	32.7	37.93	35.35	36.46	35.04	35.72	33.47	36.54
alpha-Carotene	5.02	4.58	5.01	5.47	5.31	4.76	5.68	5.66	5.53	6.92	6.98	6.03	4.76	4.46	5.32	6.25	6.16	5.24	5.18	5.47	4.91	6.43	5.64	4.96	5.66	5.07	5.11	5.45	5.27	5.29	5.38	5.62	5.72	5.91	5.35	5.66	2.15	2.49	2.51	3.07	3.21	3.15	3.32	2.96	3	3.71	3.44	3.42	2.61
beta-Carotene	196.88	206.86	214.77	218.69	210.43	187.48	190.54	200.9	202.32	207.68	196.13	179.49	197.7	184.86	194.96	202.32	191.11	179.55	181.38	194.92	184.75	203.89	175.84	168.11	182.57	161.93	173.45	198.59	186.4	182.42	176.38	170.24	188.58	181.57	164.39	168.47	158.62	158.77	161.5	167.3	177.1	174.82	193.79	178.87	193.11	173.2	172.48	169.33	182.63
(9Z)-beta-Carotene	41.29	42.91	45.88	46.55	42.93	41.05	40.88	40.79	40.58	44.14	42.97	38.61	42.44	40.66	43.45	41.76	39.9	35.85	40.69	42.67	40.46	46.9	41.18	37.93	40.68	36.85	38.94	43.35	41.3	40.44	38.83	37.51	41.69	40.74	37.26	38.23	31.25	31.98	31.93	29.27	29.74	29.75	34.31	32.69	33	32.3	31.5	30.69	33.38
[truncated: 41 more columns]

## Sheet: Table S4
Table S4. Composition and content (µg/g) of flavonoid and phenolic acid compounds in green and white asparagus
Metabolite name	(-)Con	(-)Con	(-)Con	(+)Con	(+)Con	(+)Con	(-)TT41	(-)TT41	(-)TT41	(+)TT41	(+)TT41	(+)TT41	(-)CS9	(-)CS9	(-)CS9	(-)TSJ7	(-)TSJ7	(-)TSJ7	(-)Con	(-)Con	(-)Con	(+)Con	(+)Con	(+)Con	(-)TT41	(-)TT41	(-)TT41	(+)TT41	(+)TT41	(+)TT41	(-)CS9	(-)CS9	(-)CS9	(-)TSJ7	(-)TSJ7	(-)TSJ7	(-)Con	(-)Con	(-)Con	(+)Con	(+)Con	(+)Con	(-)TT41	(-)TT41	(-)TT41	(+)TT41	(+)TT41	(+)TT41	(-)CS9
Day	0day	0day	0day	0day	0day	0day	0day	0day	0day	0day	0day	0day	0day	0day	0day	0day	0day	0day	1day	1day	1day	1day	1day	1day	1day	1day	1day	1day	1day	1day	1day	1day	1day	1day	1day	1day	3day	3day	3day	3day	3day	3day	3day	3day	3day	3day	3day	3day	3day
Glucobrassicin	0.11	0.08	0.12	0.06	0.07	0.06	0.07	0.11	0.11	0.04	0.05	0.04	0.26	0.28	0.31	0.24	0.28	0.25	0.03	0.06	0.07	0.07	0.06	0.06	0.07	0.05	0.08	0.05	0.04	0.05	0.32	0.4	0.5	0.07	0.13	0.11	0.79	0.77	0.82	2.04	1.95	2.59	2	1.45	1.85	2.42	1.72	2.21	2.35
4-Methoxyglucobrassicin	0.6	0.61	0.59	0.42	0.51	0.38	0.44	0.98	0.89	0.41	0.38	0.36	0.76	0.75	1.01	1.24	1.23	1.03	0.48	0.61	0.52	0.74	0.69	0.68	0.65	0.52	0.95	0.54	0.43	0.49	0.85	1.12	1.09	0.48	0.73	0.65	1.65	1.45	1.55	1.12	1.08	1.55	1.73	1.17	1.62	1.43	1.56	1.37	1.56
Neoglucobrassicin	0.7	0.77	0.55	0.43	0.73	0.43	0.67	1.09	1	0.21	0.25	0.24	1.06	1.39	1.23	0.9	1.13	0.94	0.39	0.33	0.44	0.39	0.37	0.32	0.23	0.17	0.29	0.26	0.16	0.25	1.03	1.31	1.2	0.3	0.51	0.5	1.58	2.1	2.58	4.65	4.96	6.38	3.3	2.51	3.27	4.53	2.41	4.95	3.46
[truncated: 41 more columns]

## Sheet: Table S5
Table S5. Loadings of the variables in the principal components
Metabolite name	PC1	PC2
Pyruvic acid	0.146833	-0.0244936
Lactic acid	0.0322955	-0.137488
Alanine	0.0546822	0.261764
Oxalic acid	0.143164	0.0481582
Glycolic acid	0.110019	-0.0486635
Valine	-0.185384	-0.00344626
Urea	-0.0767052	-0.0148184
Serine	0.0751345	0.177727
Ethanolamine	-0.0495652	0.147609
Glycerol	-0.165534	0.100916
Phosphoric acid	-0.0741232	0.0718587
Leucine	-0.176549	0.0708041
Isoleucine	-0.184845	0.0544707
Proline	-0.181383	-0.0645987
Glycine	0.0647924	0.139546
Succinic acid	0.114305	0.201874
Glyceric acid	0.0764894	0.00592093
Fumaric acid	0.11047	0.0296666
Threonine	-0.1731	0.0963919
beta-Alanine	-0.0980762	0.20999
Malic acid	0.0526331	0.107244
Aspartic acid	0.056215	0.232999
Methionine	-0.171529	0.00652804
Pyroglutamic acid	0.0680051	0.0192514
GABA	-0.169646	0.0792922
Threonic acid	0.0443022	0.141002
Cysteine	0.0410538	-0.134814
Glutamic acid	0.0725001	0.243405
Phenylalanine	-0.172224	0.081854
Arabinose	-0.182544	0.0500345
Asparagine	-0.0975533	0.2312
Putrescine	0.0564557	0.177347
Glutamine	-0.0173356	0.264355
Shikimic acid	0.158549	0.0927759
Citric acid	0.147811	0.0737203
Quinic acid	0.123094	-0.0178837
Fructose	0.0517568	0.157776
Mannose	-0.103874	-0.0846963
Galactose	-0.175582	0.0456926
Glucose	0.0122343	0.176739
Lysine	-0.0101919	0.00408847
Mannitol	-0.123918	0.0540686
Tyrosine	-0.161998	0.106557
Inositol	-0.144872	0.00986222
Ferulic acid	-0.0276207	-0.0564528
Tryptophan	-0.179419	-0.00321122
Sinapinic acid	-0.0867064	-0.157608
Fructose-6-phosphate	0.15469	0.112753
Glucose-6-phosphate	0.165311	0.0823808
Sucrose	0.0306642	-0.0632282
C20-ol	-0.135111	-0.118938
C21-ol	-0.0744047	0.0496561
C22-ol	-0.128968	-0.0300791
C23-ol	-0.038557	0.189493
C24-ol	-0.00927022	-0.000302192
C26-ol	0.0065086	0.0613297
beta-Tocopherol	-0.14634	-0.0900649
gamma-Tocopherol	-0.176949	0.0837464
C27-ol	-0.0462206	0.1479
C28-ol	-0.0656663	0.0787282
alpha-Tocopherol	-0.161934	-0.0184307
Cholesterol	-0.0239861	-0.067596
Campesterol	-0.0562534	0.0128825
C30-ol	-0.114503	0.0822232
beta-Sitosterol	-0.0752184	-0.0931756
Lutein	0.116281	0.111296
Zeaxantihin	-0.168375	0.126948
(13Z)-beta-Carotene	0.0841394	0.187978
alpha-Carotene	0.145484	-0.0873805
beta-Carotene	0.141484	0.0363117
(9Z)-beta-Carotene	0.0891685	0.0786058
Glucobrassicin	0.125518	-0.0881977
4-Methoxyglucobrassicin	0.0216389	0.0522295
Neoglucobrassicin	0.0870304	-0.14768

## Sheet: Table S6
Table S6. Loadings of the variables in the OPLS
Metabolite name	OPLS1	OPLS1	OPLS1	OPLS1
Group	(-)Con vs (+)Con	(-)Con vs (-)TT41	(-)TT41 vs (+)TT41	(+)Con vs (+)TT41
Pyruvic acid	0.132059	0.139636	0.140051	0.0461957
Lactic acid	-0.0568207	0.124819	-0.12836	0.17279
Alanine	0.134768	0.138555	0.136711	0.0799512
Oxalic acid	0.117791	0.116148	0.134463	0.0536006
Glycolic acid	0.122828	0.114009	0.13846	-0.113392
Valine	-0.134958	-0.140176	-0.14034	-0.168501
Urea	-0.00556017	-0.0240877	0.0670589	0.0216198
Serine	0.129213	0.136973	0.0884645	-0.0186445
Ethanolamine	-0.0489642	-0.107852	0.106713	-0.0224663
Glycerol	-0.132454	-0.137921	-0.134901	-0.123251
Phosphoric acid	-0.0159538	0.0679324	-0.123364	0.020717
Leucine	-0.134864	-0.140368	-0.139629	-0.150014
Isoleucine	-0.135385	-0.141163	-0.138357	-0.127022
Proline	-0.125717	-0.116766	-0.141186	-0.168717
Glycine	0.125142	-0.141179	0.141183	0.156401
Succinic acid	0.1287	0.140401	0.125059	-0.0951173
Glyceric acid	0.133821	0.125557	-0.07478	-0.12642
Fumaric acid	0.132568	0.139917	0.139523	0.171352
Threonine	-0.134844	-0.140523	-0.137106	-0.145609
beta-Alanine	-0.130121	-0.132204	-0.112527	-0.158696
Malic acid	0.100941	0.0886866	0.0549251	-0.0814758
Aspartic acid	0.134716	0.139312	0.138503	-0.13739
Methionine	-0.126392	-0.133802	-0.131559	-0.123299
Pyroglutamic acid	0.122381	0.0837268	0.107921	-0.139213
GABA	-0.135008	-0.131758	-0.10984	0.0789475
Threonic acid	0.127957	0.0743429	0.131926	0.0933031
Cysteine	0.0864018	0.132213	0.0766843	0.123763
Glutamic acid	0.127276	0.0904054	0.130605	-0.0535196
Phenylalanine	-0.134698	-0.141391	0.0737244	-0.0642205
Arabinose	-0.134425	-0.141053	-0.135249	-0.0666955
Asparagine	-0.101701	-0.110332	-0.0481278	-0.0144435
Putrescine	0.111919	-0.138603	0.140663	0.0424195
Glutamine	0.103603	0.0271079	0.112015	0.0396797
Shikimic acid	0.133156	0.136957	0.137928	0.162978
Citric acid	0.132394	0.127697	0.132397	-0.0829587
Quinic acid	0.107225	0.116666	0.139144	0.157923
Fructose	0.11408	0.116195	-0.126273	-0.154164
Mannose	-0.0983053	0.0355823	-0.141304	-0.173377
Galactose	-0.13573	-0.141938	-0.138268	-0.147169
Glucose	0.0714859	0.071709	-0.10483	-0.11907
Lysine	-0.106859	-0.107401	0.019309	0.0695498
Mannitol	-0.00812253	0.0110408	-0.13859	-0.120796
Tyrosine	-0.133972	-0.140611	0.0856339	0.0856031
Inositol	-0.10224	-0.058522	-0.133942	-0.155552
Ferulic acid	0.111956	0.113913	0.101441	0.0708861
Tryptophan	-0.13445	-0.141143	-0.115992	-0.0976407
Sinapinic acid	-0.0181852	-0.0591056	0.0288652	-0.0565033
Fructose-6-phosphate	0.13507	0.142168	0.140195	0.170258
Glucose-6-phosphate	0.13549	0.141971	0.139057	0.16943
Sucrose	0.00580678	0.0988951	-0.099155	0.017193
C20-ol	-0.12966	-0.119318	-0.0991947	0.150349
C21-ol	-0.100626	-0.126805	0.065339	-0.115021
C22-ol	-0.135266	-0.136899	-0.0798309	0.159616
C23-ol	-0.111017	-0.116004	-0.0386638	-0.0612532
C24-ol	-0.0794822	-0.0907505	0.113869	0.157967
C26-ol	0.117423	-0.0844347	0.128479	0.00383614
beta-Tocopherol	-0.127889	-0.0644353	-0.129992	0.15425
gamma-Tocopherol	-0.134511	-0.140588	-0.136014	0.103349
C27-ol	-0.083451	-0.105139	0.0858733	0.0362783
C28-ol	-0.123813	-0.11991	0.117188	0.165695
alpha-Tocopherol	-0.132226	-0.125384	-0.127331	0.0123699
Cholesterol	0.10809	0.0715889	0.0669207	-0.0953062
Campesterol	0.0488492	-0.0260601	0.0796584	0.045496
C30-ol	-0.129077	-0.0971339	-0.102062	0.0353554
beta-Sitosterol	-0.0630957	-0.0455366	0.0309747	0.0619762
Lutein	0.126728	0.0964939	0.109217	0.132773
Zeaxantihin	-0.134547	-0.140208	-0.134499	0.155252
(13Z)-beta-Carotene	0.126719	0.11682	0.122973	0.142511
alpha-Carotene	0.135599	0.139781	0.127563	0.128431
beta-Carotene	0.133749	0.125407	0.110527	0.0848546
(9Z)-beta-Carotene	0.132669	0.121335	0.112051	0.0679374
Glucobrassicin	0.067987	-0.0104399	0.0252146	-0.0200831
4-Methoxyglucobrassicin	-0.0425188	0.0337271	-0.0621167	-0.0314222
Neoglucobrassicin	0.00575747	-0.0452431	-0.0351904	-0.0770651

## Sheet: Table S7
Table S7. Composition and content (ratio/g) of hydrophilic compounds in TT41 strain
Metabolites name	Con	Con	Con	PEG	PEG	PEG
Pyruvic acid	0.0384251	0.040433	0.0441017	0.10866	0.178364	0.143315
Lactic acid	1.17991	1.30368	1.30431	3.36244	4.72604	4.01198
Alanine	3.72582	4.39175	4.32121	5.25169	7.40134	6.34384
Oxalic acid	2.95899	3.79596	3.22434	3.41292	5.52281	3.95323
Glycolic acid	0.0164694	0.0207839	0.0166286	0.012812	0.0209313	0.0148766
Valine	3.12615	3.28124	3.3025	2.15855	1.99606	2.3735
Serine	0.0395219	0.0532718	0.0440366	0.0898602	0.0990791	0.100177
Ethanolamine	0.0971073	0.103755	0.0954577	0.196398	0.243594	0.235804
Phosphoric acid	8.52465	10.415	9.43136	7.35165	11.3942	8.66189
Leucine	4.09018	4.93371	4.5475	4.5266	6.60397	5.41003
Isoleucine	4.64701	5.06396	4.71381	3.99826	5.17301	4.66592
Proline	6.3977	6.7952	6.34645	3.28342	3.86515	3.69497
Glycine	4.56568	5.46593	5.09833	3.77176	5.62828	4.651
Succinic acid	11.891	13.7388	12.4028	9.67427	14.1704	11.4713
Glyceric acid	0.161384	0.146888	0.145604	0.247182	0.305186	0.286469
Fumaric acid	0.594562	0.665255	0.670166	0.840544	0.835444	0.798203
Threonine	0.42591	0.473507	0.450327	0.359909	0.441513	0.408684
beta-Alanine	2.61868	3.3553	3.23728	0.123406	0.144402	0.139795
Malic acid	0.198385	0.185034	0.153338	0.233416	0.164503	0.15763
Aspartic acid	0.733692	0.74196	0.755948	0.167633	0.193077	0.185826
Methionine	2.36169	2.19553	2.31197	1.98101	2.27376	2.25804
Pyroglutamic acid	7.64767	8.26153	7.9019	7.33946	10.0218	8.49791
GABA	0.0601888	0.0623404	0.0622002	0.0573377	0.0674752	0.0670557
Phenylalanine	3.43914	3.54486	3.54226	3.27019	4.11127	3.71814
Xylitol	0.0882414	0.109993	0.0915876	0.0863977	0.111702	0.0972616
Putrescine	0.00619773	0.00615617	0.00573055	0.00910817	0.0103326	0.00964681
Shikimic acid	0.0161593	0.0136592	0.0129068	0	0	0
Citric acid	0.12783	0.1031	0.123629	0.361778	0.399202	0.36976
Quinic acid	0.031102	0.0263342	0.0229447	0.0276863	0.0253856	0.0191766
Fructose	1.74362	2.02743	1.97948	2.75727	4.02528	3.23517
Mannose	0.179616	0.201827	0.195815	0.186609	0.267888	0.216526
Galactose	0.00458665	0.00566655	0.0054697	0.00398876	0.00744196	0.0047037
Glucose	3.03674	3.81069	3.45964	3.24243	5.18366	3.85762
Mannitol	0.468366	0.543552	0.493863	0.518949	0.748864	0.627308
Inositol	0.0756933	0.0711718	0.0713128	0.112703	0.1196	0.119243
Sucrose	0.612646	0.614815	0.591082	0.768997	0.920692	0.842213
Tryptophan	1.43126	1.34393	1.38651	1.68113	1.84413	1.84473

## Sheet: Table S8
Table S8. Loadings of the variables in the principal components
Metabolite name	PC1	PC2
Pyruvic acid	0.210423	-0.0355899
Lactic acid	0.207909	-0.0605986
Alanine	0.212052	0.0161358
Oxalic acid	0.186762	0.124034
Glycolic acid	0.0303933	0.269023
Valine	-0.189955	0.117008
Serine	0.198251	-0.0922506
Ethanolamine	0.203968	-0.077047
Phosphoric acid	0.0722928	0.266359
Leucine	0.192034	0.122634
Isoleucine	0.0442585	0.279891
Proline	-0.173644	0.166665
Glycine	0.0384096	0.283254
Succinic acid	0.0348138	0.282716
Glyceric acid	0.203586	-0.0741261
Fumaric acid	0.185256	-0.111722
Threonine	-0.0499465	0.278739
beta-Alanine	-0.181951	0.146109
Malic acid	-0.0503622	-0.199583
Aspartic acid	-0.185682	0.140587
Methionine	-0.0370653	0.194757
Pyroglutamic acid	0.164464	0.18053
GABA	0.143689	0.167398
Phenylalanine	0.158965	0.183471
Xylitol	0.102618	0.219987
Putrescine	0.202052	-0.0860967
Shikimic acid	-0.189718	0.123138
Citric acid	0.194043	-0.117927
Quinic acid	-0.0951492	-0.0281121
Fructose	0.212307	0.000461269
Mannose	0.183511	0.141625
Galactose	0.105712	0.234042
Glucose	0.174172	0.159067
Mannitol	0.200109	0.0968962
Inositol	0.193862	-0.116637
Sucrose	0.209291	-0.0418913
